# Supplementary material for: Inorganic arsenic contamination and the health of children living near an inactive mining site: northern Thailand
Source: EXCLI J. 2022 Jul 26;21:1007–14. doi: 10.17179/excli2022-4922 (PMC9441675; doi:10.17179/excli2022-4922)
Supplement: Supplementary data [file EXCLI-21-1007-s-002.xlsx]

## Sheet: Raw data of Total subjects
Subject No.	Male=1	Age	Height	Weight	BMI	Nutritional status	LD Assessment	IQ score	IQ level	As (µg As/L)
1	1	10	134	28.9	16.1	Healthy weight	Non-LD	69	Very Poor	11.3
2	1	10	129	28.1	16.9	Healthy weight	Non-LD	84	Below Average	11.1
3	1	9	118	21.9	15.7	Healthy weight	Non-LD	100	Average	18
4	1	10	122	21.3	14.3	Healthy weight	Non-LD	103	Average	21.8
5	1	10	135	48.8	26.8	Obese	Non-LD	87	Below Average	24.7
6	1	9	148	48.7	22.2	Obese	Non-LD	95	Average	13.3
7	1	9	128	31.4	19.2	Healthy weight	Non-LD	95	Average	23.1
8	1	9	129	22.6	13.6	Underweight	Non-LD	87	Below Average	22.8
9	1	10	132	25.4	14.6	Healthy weight	Non-LD	98	Average	13.7
10	1	10	130	25.1	14.9	Healthy weight	Non-LD	81	Below Average	17.2
11	2	10	134	29.8	16.6	Healthy weight	Non-LD	77	Poor	18.2
12	2	9	126	27.3	17.2	Healthy weight	LD	107	Average	13.5
13	1	9	131	27.4	16	Healthy weight	Non-LD	95	Average	4.9
14	1	10	150	45.8	20.1	Overweight	Non-LD	98	Average	10.3
15	1	11	139	33.1	17.1	Healthy weight	Non-LD	95	Average	6.6
16	1	10	137	32.7	17.4	Healthy weight	Non-LD	109	Average	6.9
17	1	11	139	34.3	17.8	Healthy weight	Non-LD	94	Average	11.7
18	1	12	140	31.4	16	Healthy weight	Non-LD	94	Average	5.9
19	2	11	145	42.3	20.1	Healthy weight	Non-LD	88	Below Average	22.5
20	2	11	135	28.5	15.6	Healthy weight	Non-LD	104	Average	4
21	2	11	143	31.4	15.4	Healthy weight	Non-LD	83	Below Average	10.7
22	2	10	136	27.7	15	Healthy weight	Non-LD	96	Average	18.5
23	2	10	130	31.3	18.5	Healthy weight	Non-LD	93	Average	8.7
24	2	11	145	43.6	20.7	Healthy weight	Non-LD	105	Average	72.3
25	2	11	131	29.1	17	Healthy weight	Non-LD	107	Average	17
26	2	11	143	40.3	19.7	Healthy weight	Non-LD	84	Below Average	8.4
27	2	10	145	34.1	16.2	Healthy weight	Non-LD	88	Below Average	6.8
28	2	11	148	54.5	24.9	Obese	Non-LD	99	Average	12.3
29	1	11	151	56.1	24.6	Obese	Non-LD	101	Average	5.9
30	1	12	149	57	25.7	Obese	Non-LD	92	Average	8.8
31	1	12	149	39	17.6	Healthy weight	Non-LD	97	Average	8.7
32	1	12	147	36.7	17	Healthy weight	Non-LD	98	Average	14.1
33	1	12	127	25.1	15.6	Healthy weight	Non-LD	114	Above Average	7.5
34	1	12	155	78.1	32.5	Obese	Non-LD	79	Poor	14.8
35	1	12	156	47	19.3	Healthy weight	Non-LD	84	Below Average	15.8
36	1	12	154	53.7	22.6	Overweight	Non-LD	92	Average	16.2
37	2	12	134	28.8	16.4	Healthy weight	LD	90	Average	16.2
38	2	12	142	30.1	14.9	Healthy weight	Non-LD	98	Average	19.1
39	2	11	148	33.7	15.4	Healthy weight	Non-LD	80	Below Average	40.5
40	2	12	148	66.2	30.2	Obese	LD	104	Average	6.2
41	1	9	138	53.4	28	Obese	Non-LD	100	Average	33.9
42	1	10	148	74.1	33.8	Obese	Non-LD	99	Average	28.8
43	1	9	125	33.5	21.4	Obese	Non-LD	95	Average	34.8
44	1	10	127	23.3	14.4	Healthy weight	Non-LD	115	Above Average	41
45	2	9	139	31.1	16.1	Healthy weight	Non-LD	91	Average	9.5
46	2	10	137	36.7	19.6	Healthy weight	Non-LD	80	Below Average	33.1
47	2	10	132	35.9	20.6	Overweight	Non-LD	99	Average	34.4
48	2	9	136	33.5	18.1	Healthy weight	Non-LD	87	Below Average	23
49	2	9	124	23.3	15.2	Healthy weight	Non-LD	78	Poor	16
50	2	9	136	51.8	28	Obese	Non-LD	72	Poor	11.9
51	2	10	125	21.1	13.5	Underweight	Non-LD	106	Average	13.2
52	2	9	132	31.3	18	Healthy weight	Non-LD	104	Average	45.3
53	2	10	130	27.2	16.1	Healthy weight	Non-LD	102	Average	6.4
54	1	11	146	51.5	24.2	Obese	Non-LD	101	Average	24.2
55	1	11	140	29.1	14.8	Healthy weight	Non-LD	96	Average	14.4
56	1	10	134	27.3	15.2	Healthy weight	Non-LD	94	Average	27.2
57	1	10	148	69.4	31.7	Obese	Non-LD	99	Average	59.3
58	1	11	130	26.3	15.6	Healthy weight	Non-LD	66	Very Poor	25.9
59	2	11	149	51	23	Obese	Non-LD	78	Poor	10.3
60	2	11	137	26.3	14	Underweight	Non-LD	88	Below Average	23.6
61	2	10	147	32.7	15.1	Healthy weight	Non-LD	84	Below Average	19.8
62	2	11	147	37.5	17.4	Healthy weight	Non-LD	90	Average	12.1
63	1	12	154	69.6	29.3	Obese	LD	91	Average	46.2
64	1	12	142	41.6	20.6	Healthy weight	Non-LD	88	Below Average	34.5
65	1	13	163	58.1	21.9	Healthy weight	Non-LD	76	Poor	14.1
66	1	12	161	71.9	27.7	Obese	Non-LD	86	Below Average	10.4
67	2	12	142	35.6	17.7	Healthy weight	Non-LD	71	Poor	34.5
68	2	12	143	35.5	17.4	Healthy weight	Non-LD	92	Average	12.6
69	2	11	145	31.5	15	Healthy weight	Non-LD	79	Poor	13
70	2	11	142	31.8	15.8	Healthy weight	Non-LD	85	Below Average	14.8
71	2	11	146	42.8	20.1	Healthy weight	Non-LD	97	Average	16.2
72	2	12	142	30.2	15	Healthy weight	Non-LD	85	Below Average	16.3
73	2	11	148	42.7	19.5	Healthy weight	Non-LD	80	Below Average	18.8
74	1	10	135	24.1	13.2	Underweight	Non-LD	86	Below Average	23.7
75	1	9	146	47.8	22.4	Obese	LD	91	Average	34.3
76	1	9	133	26.7	15.1	Healthy weight	Non-LD	107	Average	34.2
77	1	9	131	27.8	16.2	Healthy weight	Non-LD	107	Average	32.8
78	2	9	125	21.4	13.7	Underweight	Non-LD	86	Below Average	9.8
79	2	9	140	29	14.8	Healthy weight	Non-LD	80	Below Average	20
80	2	9	150	37.2	16.5	Healthy weight	Non-LD	101	Average	20.9
81	2	10	135	29.3	16.1	Healthy weight	Non-LD	98	Average	31.9
82	2	10	135	26.7	14.7	Healthy weight	Non-LD	91	Average	21
83	2	9	118	22.7	16.3	Healthy weight	Non-LD	86	Below Average	52.9
84	1	11	139	40.6	21	Healthy weight	Non-LD	90	Average	33.3
85	1	10	131	24.8	14.5	Healthy weight	Non-LD	87	Below Average	20.8
86	1	11	139	30.2	15.6	Healthy weight	Non-LD	101	Average	33.5
87	1	10	133	26.7	15.1	Healthy weight	Non-LD	94	Average	19.3
88	1	11	129	25.9	15.6	Healthy weight	Non-LD	99	Average	6.1
89	1	10	143	53.7	26.3	Obese	Non-LD	98	Average	18
90	2	10	143	36.5	17.8	Healthy weight	Non-LD	115	Above Average	17.7
91	2	10	149	41.7	18.8	Healthy weight	Non-LD	90	Average	26.2
92	1	12	152	60.2	26.1	Obese	Non-LD	91	Average	23.7
93	1	12	140	34.6	17.7	Healthy weight	Non-LD	84	Below Average	26.8
94	1	11	135	28.1	15.6	Healthy weight	LD	94	Average	27.4
95	1	12	135	33.2	18.2	Healthy weight	Non-LD	73	Poor	32.7
96	1	11	151	63.8	28	Obese	LD	91	Average	16.7
97	2	11	144	35.8	17.3	Healthy weight	LD	95	Average	29.2
98	2	11	150	47.5	21.1	Overweight	Non-LD	88	Below Average	14.6
99	2	12	152	32.9	14.2	Underweight	Non-LD	91	Average	22.5
100	2	11	147	70.9	32.8	Obese	Non-LD	91	Average	6.7
101	2	12	158	53.1	21.3	Healthy weight	Non-LD	90	Average	21.2
102	2	12	145	35	16.6	Healthy weight	Non-LD	87	Below Average	7.8
103	2	12	150	37.8	16.8	Healthy weight	LD	97	Average	11.6
104	1	9	124	25.1	16.3	Healthy weight	Non-LD	87	Below Average	17.1
105	1	9	123	22.4	14.8	Healthy weight	Non-LD	91	Average	12.4
106	1	9	135	28.2	15.5	Healthy weight	LD	98	Average	9.7
107	1	9	129	25	15	Healthy weight	Non-LD	86	Below Average	5.7
108	2	10	139	32.7	16.9	Healthy weight	Non-LD	75	Poor	7.9
109	2	10	134	41.5	23.1	Obese	LD	81	Below Average	11
110	2	10	141	29.1	14.6	Healthy weight	Non-LD	92	Average	10.5
111	2	9	136	35.7	19.3	Overweight	Non-LD	81	Below Average	7.8
112	2	9	124	24.4	15.9	Healthy weight	Non-LD	103	Average	6.4
113	1	12	147	40.8	18.9	Healthy weight	LD	100	Average	11
114	1	11	131	25.6	14.9	Healthy weight	Non-LD	97	Average	2.9
115	1	11	152	60.8	26.3	Obese	Non-LD	87	Below Average	11
116	1	11	142	32.1	15.9	Healthy weight	Non-LD	87	Below Average	17.3
117	2	11	138	27.7	14.5	Healthy weight	Non-LD	73	Poor	77
118	2	11	141	31.4	15.8	Healthy weight	Non-LD	85	Below Average	34.1
119	2	11	141	30.5	15.3	Healthy weight	Non-LD	104	Average	5.6
120	2	11	147	40.8	18.9	Healthy weight	Non-LD	93	Average	21
121	2	10	139	41.7	21.6	Overweight	Non-LD	103	Average	52.6
122	2	14	136	22.2	12	Underweight	Non-LD	91	Average	11.3
123	2	11	138	36.4	19.1	Healthy weight	Non-LD	94	Average	23.2
124	1	12	151	50.7	22.2	Overweight	Non-LD	109	Average	15.6
125	1	11	143	43.3	21.2	Overweight	Non-LD	101	Average	9.3
126	1	11	144	33.6	16.2	Healthy weight	LD	98	Average	5.8
127	1	11	146	59	27.7	Obese	Non-LD	81	Below Average	4.7
128	1	11	160	61.8	24.1	Obese	Non-LD	91	Average	16
129	1	11	137	55.7	29.7	Obese	Non-LD	90	Average	4.6
130	2	12	147	40.3	18.6	Healthy weight	LD	90	Average	5.4
131	2	12	151	38.9	17.1	Healthy weight	Non-LD	78	Poor	5.3
132	2	12	145	38.9	18.5	Healthy weight	Non-LD	97	Average	17.5
133	2	12	148	30.4	13.9	Underweight	LD	90	Average	6.5
134	1	10	131	23.8	13.9	Underweight	Non-LD	89	Below Average	13.3
135	1	10	143	39	19.1	Healthy weight	LD	100	Average	16.2
136	1	10	145	66.1	31.4	Obese	Non-LD	91	Average	15
137	1	10	143	42.3	20.7	Overweight	Non-LD	89	Below Average	17.6
138	1	10	133	27.4	15.5	Healthy weight	Non-LD	100	Average	11.2
139	1	10	144	40	19.3	Healthy weight	Non-LD	64	Very Poor	33.1
140	1	12	152	64	27.7	Obese	Non-LD	95	Average	8.1
141	1	9	133	38.3	21.7	Obese	Non-LD	92	Average	25.3
142	2	10	127	19.1	11.8	Underweight	Non-LD	100	Average	8.5
143	2	9	124	24.2	15.7	Healthy weight	Non-LD	86	Below Average	5.5
144	2	10	130	24.1	14.3	Healthy weight	Non-LD	80	Below Average	2.5
145	2	9	129	24	14.4	Healthy weight	Non-LD	87	Below Average	13.5
146	2	9	136	37.2	20.1	Overweight	Non-LD	94	Average	13.3
147	1	11	132	26.8	15.4	Healthy weight	Non-LD	96	Average	12
148	1	11	137	28.3	15.1	Healthy weight	Non-LD	98	Average	12.2
149	1	11	145	33.7	16	Healthy weight	Non-LD	76	Poor	22
150	1	11	144	44.8	21.6	Overweight	Non-LD	87	Below Average	6.7
151	1	11	140	30.7	15.7	Healthy weight	Non-LD	103	Average	8.5
152	2	11	144	37.1	17.9	Healthy weight	Non-LD	88	Below Average	13.9
153	2	11	147	36.8	17.8	Healthy weight	Non-LD	88	Below Average	11.5
154	2	11	141	30.2	15.2	Healthy weight	Non-LD	104	Average	8.3
155	2	10	142	33.5	16.6	Healthy weight	Non-LD	76	Poor	7.8
156	2	11	137	38.9	20.7	Healthy weight	Non-LD	100	Average	14
157	2	11	157	62.8	25.5	Obese	Non-LD	84	Below Average	33.6
158	1	12	134	30	16.7	Healthy weight	Non-LD	114	Above Average	17.1
159	1	12	150	46.8	20.8	Healthy weight	LD	108	Average	14.3
160	1	11	144	46.2	22.3	Overweight	LD	91	Average	19.8
161	1	11	156	72.9	30	Obese	LD	108	Average	17
162	1	12	147	33.2	15.4	Healthy weight	LD	91	Average	19.4
163	2	11	148	45.7	20.9	Healthy weight	Non-LD	76	Poor	3.2
164	2	12	159	66.2	26.2	Obese	Non-LD	80	Below Average	7.7
165	2	11	149	35.5	16	Healthy weight	LD	101	Average	10.1
166	1	9	135	34.2	18.8	Healthy weight	Non-LD	92	Average	7.1
167	1	9	135	42	23	Obese	Non-LD	78	Poor	8.3
168	2	11	134	35	19.5	Healthy weight	Non-LD	77	Poor	8.3
169	2	9	143	52.6	25.7	Obese	Non-LD	94	Average	14.4
170	2	10	141	37.5	18.9	Healthy weight	Non-LD	95	Average	9.4
171	2	10	127	21.6	13.4	Underweight	Non-LD	106	Average	8.2
172	2	10	138	29.2	15.3	Healthy weight	Non-LD	93	Average	10.3
173	2	10	148	34	15.5	Healthy weight	Non-LD	98	Average	3.5
174	2	12	153	51.9	22.2	Overweight	Non-LD	91	Average	27.7
175	2	11	149	46	20.7	Healthy weight	Non-LD	98	Average	10.2
176	2	10	146	37.9	17.7	Healthy weight	Non-LD	93	Average	10.8
177	2	11	157	76.5	31	Obese	Non-LD	109	Average	24.8
178	2	11	146	56.9	26.7	Obese	Non-LD	100	Average	18.1
179	1	12	157	49.2	19.7	Healthy weight	LD	92	Average	6.6
180	1	13	164	90.2	33.5	Obese	LD	95	Average	5
181	1	12	150	35	15.5	Healthy weight	Non-LD	100	Average	5.6
182	1	13	149	42	18.9	Healthy weight	LD	92	Average	21.5
183	1	13	170	65	22.6	Healthy weight	Non-LD	83	Below Average	14.7
184	1	12	149	34	15.3	Healthy weight	LD	90	Average	22.3
185	1	12	157	69	27.9	Obese	Non-LD	113	Above Average	30.9
186	1	12	142	30.4	15.1	Healthy weight	LD	92	Average	28.3
187	1	11	140	30	15.3	Healthy weight	LD	110	Above Average	32.9
188	1	12	145	62.1	29.5	Obese	Non-LD	85	Below Average	21.8
189	1	11	148	36.7	16.8	Healthy weight	LD	91	Average	11.8
190	2	12	146	36.2	17	Healthy weight	Non-LD	81	Below Average	22.7
191	2	12	158	52	20.7	Healthy weight	Non-LD	114	Above Average	14.5
192	2	12	157	77	31.2	Obese	Non-LD	98	Average	16.4
193	2	12	146	55.1	25.8	Obese	Non-LD	107	Average	23.1
194	2	12	149	34.7	15.6	Healthy weight	Non-LD	94	Average	23.2
195	2	12	142	28.3	14	Underweight	Non-LD	97	Average	6.7
196	2	11	156	36.1	14.8	Healthy weight	Non-LD	81	Below Average	20.5
197	2	11	147	35.2	16.3	Healthy weight	LD	98	Average	26.2
198	2	12	142	27.1	13.4	Underweight	Non-LD	70	Very Poor	5.5
199	2	12	142	29.7	14.7	Healthy weight	Non-LD	77	Poor	24.3
Mean		10.7387	141.457	39.0412	19.0844			92.1106		17.6925
SD		1.10191	9.47282	13.9567	4.93388			10.0155		11.8159
Max		14	170	90.2	33.8			115		77
Min		9	118	19.1	11.8			64		2.5
BMI = Body mass index
LD Assessment = Learning disability assessment
IQ score = Intelligence quotient score
IQ level = Intelligence quotient level
As = Arsenic

## Sheet: Raw data of LD subjects
Subject No.	Gender	Age	Height	Weight	BMI	LD Assessment	IQ score	As (µg As/L)
12	2	9	126	27.3	17.2	LD	107	13.5
37	2	12	134	28.8	16.4	LD	90	16.2
40	2	12	148	66.2	30.2	LD	104	6.2
63	1	12	154	69.6	29.3	LD	91	46.2
75	1	9	146	47.8	22.4	LD	91	34.3
94	1	11	135	28.1	15.6	LD	94	27.4
96	1	11	151	63.8	28	LD	91	16.7
97	2	11	144	35.8	17.3	LD	95	29.2
103	2	12	150	37.8	16.8	LD	97	11.6
106	1	9	135	28.2	15.5	LD	98	9.7
113	1	12	147	40.8	18.9	LD	100	11
126	1	11	144	33.6	16.2	LD	98	5.8
130	2	12	147	40.3	18.6	LD	90	5.4
133	2	12	148	30.4	13.9	LD	90	6.5
135	1	10	143	39	19.1	LD	100	16.2
159	1	12	150	46.8	20.8	LD	108	14.3
160	1	11	144	46.2	22.3	LD	91	19.8
161	1	11	156	72.9	30	LD	108	17
162	1	12	147	33.2	15.4	LD	91	19.4
165	2	11	149	35.5	16	LD	101	10.1
179	1	12	157	49.2	19.7	LD	92	6.6
180	1	13	164	90.2	33.5	LD	95	5
182	1	13	149	42	18.9	LD	92	21.5
184	1	12	149	34	15.3	LD	90	22.3
186	1	12	142	30.4	15.1	LD	92	28.3
187	1	11	140	30	15.3	LD	110	32.9
189	1	11	148	36.7	16.8	LD	91	11.8
197	2	11	147	35.2	16.3	LD	98	26.2
Mean		11.3214	146.214	42.85	19.6714		96.25	17.5393
SD		1.05597	7.61751	15.8602	5.47586		6.33991	10.3296
BMI = Body mass index
LD Assessment = Learning disability assessment
IQ score = Intelligence quotient score
As = Arsenic
